# Supplementary material for: Data on motivational factors of the medical and nursing staff of a Greek Public Regional General Hospital during the economic crisis
Source: Data Brief. 2017 Feb 16;11:371–81. doi: 10.1016/j.dib.2017.02.026 (PMC5331154; doi:10.1016/j.dib.2017.02.026)
Supplement: Supplementary file 2 — Supplementary material [file mmc2.zip › Supplementary material xls.xlsx]

## Sheet: Data
Doctors	n=118
Part 1								Part 2											Part 3											Part 4
1.Gender	2.Age	3.Education	4.Murital Status	4.1 Number of children	5.Specialty	6.Years of service in the same hospital	7.Years of total work experience	1.1	1.2	1.3	1.4	1.5	1.6	1.7	1.8	1.9	1.10	1.11	2.1	2.2	2.3	2.4	2.5	2.6	2.7	2.8	2.9	2.10	2.11	3.1	3.2	3.3	3.4	3.5	3.6	3.7	3.8	3.9	3.10	3.11
1	2	2	2	1	1	1	2	1	1	1	1	1	1	1	1	1	1	1	1	1	1	1	1	3	2	1	1	2	1	1	1	1	1	1	1	1	1	1	1	1
1	3	2	1	1	1	2	4	1	1	1	1	1	1	1	2	1	1	1	1	2	1	1	2	3	2	2	2	2	1	1	1	1	1	1	1	2	1	1	1	1
2	3	2	1	1	1	3	3	1	1	1	1	1	2	2	2	1	1	1	2	2	1	1	2	3	2	2	2	2	1	1	1	1	1	1	2	2	2	2	1	1
1	2	2	2	1	1	1	2	1	1	1	1	1	2	2	2	1	1	1	2	2	2	2	2	3	2	3	3	2	2	1	1	1	1	1	2	2	2	2	1	1
2	4	2	2	2	1	3	4	1	1	1	1	1	2	2	2	2	2	2	2	3	2	2	2	3	2	3	3	3	2	1	1	1	1	1	2	2	2	2	1	1
1	2	2	2	1	1	2	2	1	1	1	1	1	2	2	2	2	2	2	2	3	2	2	3	3	3	3	3	3	2	1	1	1	1	1	2	2	2	2	1	1
2	3	2	1	1	1	2	2	1	1	1	2	1	2	2	2	2	2	2	2	3	2	3	3	3	3	3	3	3	3	1	1	1	1	1	2	2	2	2	1	1
1	3	3	2	2	1	2	6	1	1	2	2	2	2	2	2	2	2	2	2	3	2	3	3	3	3	3	3	3	3	1	1	1	1	1	2	2	2	2	1	1
2	4	3	2	1	1	5	5	1	1	2	2	2	2	2	2	2	2	2	2	3	2	3	3	3	3	3	3	3	3	1	1	1	1	1	2	2	2	2	1	1
2	3	3	2	1	1	2	4	1	1	2	2	2	2	2	2	2	2	2	2	3	2	3	3	3	3	3	3	3	3	1	1	1	1	1	2	2	2	2	1	1
1	3	2	2	1	1	1	3	1	1	2	2	2	2	3	2	2	2	2	2	3	2	3	3	3	3	3	3	3	3	1	1	1	2	1	2	2	2	2	1	2
2	3	2	4	1	1	2	4	1	1	2	2	2	2	3	2	2	2	2	3	3	3	3	3	3	3	3	3	3	3	1	1	1	2	1	2	2	2	2	1	2
2	2	2	2	2	1	1	1	1	1	2	2	2	2	3	3	2	2	2	3	3	3	3	3	3	3	3	3	3	3	1	1	1	2	1	2	2	2	2	1	2
1	5	2	2	1	1	4	6	1	1	2	2	2	3	3	3	2	2	2	3	3	3	3	3	3	3	3	3	3	3	1	1	1	2	1	2	2	2	2	1	2
1	4	2	2	1	1	4	5	2	2	2	2	2	3	3	3	2	2	2	3	3	3	3	3	3	3	3	4	3	3	1	1	1	2	1	2	2	2	2	1	2
1	5	2	2	1	1	6	6	2	2	2	2	2	3	3	3	2	2	2	3	3	3	3	4	4	3	4	4	3	3	1	1	1	2	1	2	2	2	2	1	2
1	5	4	2	1	1	6	6	2	2	2	2	2	3	3	3	3	2	2	3	3	3	3	4	4	3	4	4	3	3	1	1	1	2	1	2	2	2	2	1	2
1	3	2	1	1	1	2	4	2	2	2	2	2	3	3	3	3	2	2	3	3	3	3	4	4	3	4	4	4	3	1	1	1	2	1	2	2	2	2	1	2
1	2	2	2	1	1	2	2	2	2	2	2	2	3	3	3	3	2	2	3	3	3	3	4	4	3	4	4	4	3	1	1	1	2	1	2	2	2	2	1	2
2	2	2	2	1	1	1	3	2	2	2	2	2	3	3	3	3	2	2	3	4	3	3	4	4	3	4	4	4	4	1	1	1	2	1	2	2	2	2	1	2
1	2	2	1	1	1	1	2	2	2	2	2	2	3	3	3	3	2	2	3	4	3	3	4	4	3	4	4	4	4	1	1	1	2	1	2	2	2	2	1	2
1	1	2	1	1	1	1	1	2	2	2	2	2	3	3	3	3	2	2	3	4	3	3	4	4	3	4	4	4	4	1	1	1	2	1	2	2	2	2	1	2
1	4	2	2	1	1	4	6	2	2	2	2	2	3	3	3	3	2	2	3	4	3	3	4	4	3	4	4	4	4	1	1	1	2	1	2	2	3	3	1	2
2	2	3	1	1	1	1	1	2	2	2	2	2	3	3	3	3	2	2	3	4	3	4	4	4	3	4	4	4	4	1	1	2	2	1	2	2	3	3	1	2
2	2	2	2	2	1	1	2	2	2	2	2	2	3	3	3	3	2	2	3	4	3	4	4	4	4	4	4	4	4	1	1	2	2	1	2	2	3	3	1	2
1	4	3	3	1	1	3	4	2	2	2	2	2	3	3	3	3	2	2	3	4	3	4	4	4	4	4	4	4	4	1	1	2	2	1	2	3	3	3	1	2
2	2	2	1	1	1	1	2	2	2	2	2	2	3	3	3	3	2	2	3	4	3	4	4	4	4	4	4	4	4	1	1	2	2	1	2	3	3	3	1	2
1	3	2	1	1	1	3	3	2	2	2	2	2	3	3	3	3	2	2	3	4	4	4	4	4	4	4	4	4	4	1	1	2	2	1	2	3	3	3	2	2
1	2	2	2	1	1	2	4	2	2	2	2	2	3	3	3	3	3	2	3	4	4	4	4	4	4	4	4	4	4	1	1	2	2	1	2	3	3	3	2	2
2	3	2	1	1	1	1	3	2	2	2	2	3	3	3	3	3	3	2	3	4	4	4	4	4	4	4	4	4	4	1	1	2	2	1	3	3	3	3	2	2
2	1	2	1	1	1	1	1	2	2	2	2	3	3	3	3	3	3	2	4	4	4	4	4	4	4	4	4	4	4	1	1	2	2	1	3	3	3	3	2	2
2	1	2	1	1	1	1	1	2	2	2	2	3	3	3	3	3	3	2	4	4	4	4	4	4	4	4	4	4	4	1	1	2	2	1	3	3	3	3	2	2
2	2	3	1	1	1	1	2	2	2	2	2	3	3	3	3	3	3	2	4	4	4	4	4	4	4	4	4	4	4	1	1	2	2	1	3	3	3	3	2	2
2	3	3	1	1	1	1	3	2	2	2	2	3	3	3	3	3	3	2	4	4	4	4	4	4	4	4	4	4	4	1	1	2	2	1	3	3	3	3	2	2
2	2	2	1	1	1	1	2	2	2	2	3	3	3	3	3	3	3	2	4	4	4	4	4	4	4	4	4	4	4	1	1	2	2	1	3	3	3	3	2	2
2	4	2	2	1	1	4	4	2	2	2	3	3	3	3	3	3	3	2	4	4	4	4	4	4	4	4	4	4	4	1	1	2	2	1	3	3	3	3	2	2
1	2	2	1	1	1	2	3	2	2	2	3	3	3	3	3	3	3	3	4	4	4	4	4	4	4	4	4	4	4	1	1	2	2	1	3	3	3	3	2	2
2	3	4	2	1	1	1	4	2	2	2	3	3	3	3	3	3	3	3	4	4	4	4	4	4	4	4	4	4	4	1	1	2	2	1	3	3	3	3	2	2
1	2	2	1	2	1	1	2	2	2	2	3	3	3	3	3	3	3	3	4	4	4	4	4	4	4	4	4	4	4	1	1	2	2	1	3	3	3	3	2	2
1	3	2	1	1	1	2	4	2	2	2	3	3	3	3	3	3	3	3	4	4	4	4	4	4	4	4	4	4	4	1	1	2	2	1	3	3	3	3	2	3
2	3	2	2	1	1	2	2	2	2	2	3	3	3	3	3	3	3	3	4	4	4	4	4	4	4	4	4	4	4	1	1	2	2	1	3	3	3	3	2	3
1	2	4	2	1	1	1	2	2	2	2	3	3	3	3	3	3	3	3	4	4	4	4	4	4	4	4	4	4	4	1	1	2	2	1	3	3	3	3	2	3
1	2	2	2	2	1	1	2	2	3	2	3	3	3	3	3	3	3	3	4	4	4	4	4	4	4	4	4	4	4	1	1	2	2	1	3	3	3	3	2	3
2	3	3	2	2	1	2	6	2	3	3	3	3	3	3	3	3	3	3	4	4	4	4	4	4	4	4	4	4	4	1	1	2	2	1	3	3	3	3	2	3
1	2	2	2	1	1	1	2	2	3	3	3	3	3	3	3	3	3	3	4	4	4	4	4	4	4	4	4	4	4	1	1	2	2	2	3	3	3	3	2	3
2	3	2	4	1	1	1	2	2	3	3	3	3	3	3	3	3	3	3	4	4	4	4	4	4	4	4	4	4	4	1	1	2	2	2	3	3	3	3	2	3
1	2	2	1	1	1	1	1	2	3	3	3	3	3	3	3	3	3	3	4	4	4	4	4	4	4	4	4	4	4	1	2	2	3	2	3	3	3	3	2	3
1	4	4	2	2	1	6	6	2	3	3	3	3	3	3	3	3	3	3	4	4	4	4	4	4	4	4	4	4	4	1	2	2	3	2	3	3	3	3	2	3
1	2	2	1	1	1	1	1	2	3	3	3	3	3	4	3	3	3	3	4	4	4	4	4	4	4	4	4	4	4	1	2	2	3	2	3	3	3	3	2	3
2	1	2	1	1	1	1	1	2	3	3	3	3	3	4	3	3	3	3	4	4	4	4	4	4	4	4	4	4	4	1	2	2	3	2	3	3	3	3	2	3
2	3	2	2	1	1	2	4	2	3	3	3	3	3	4	3	3	3	3	4	4	4	4	4	4	4	4	4	4	4	1	2	2	3	2	3	3	3	3	2	3
2	3	2	2	2	1	2	4	2	3	3	3	3	3	4	3	3	3	3	4	4	4	4	4	4	4	4	4	4	4	1	2	2	3	2	3	3	3	3	2	3
2	2	3	1	1	1	1	3	2	3	3	3	3	4	4	3	3	3	3	4	4	4	4	4	4	4	4	4	4	4	1	2	2	3	2	3	3	3	3	2	3
2	4	2	2	1	1	3	4	2	3	3	3	3	4	4	4	3	3	3	4	4	4	4	4	4	4	4	4	4	4	1	2	2	3	2	3	3	3	3	2	3
2	3	3	1	1	1	1	3	2	3	3	3	3	4	4	4	3	3	3	4	4	4	4	4	4	4	4	4	4	4	1	2	2	3	2	3	3	3	3	2	3
2	1	2	1	1	1	1	1	2	3	3	3	3	4	4	4	3	3	3	4	4	4	4	4	4	4	4	4	4	4	1	2	2	3	2	3	3	3	3	2	3
2	4	3	2	2	1	3	4	2	3	3	3	3	4	4	4	3	3	3	4	4	4	4	4	4	4	4	4	4	4	1	2	2	3	2	3	3	3	3	2	3
1	4	2	2	1	1	3	5	2	3	3	3	3	4	4	4	3	3	3	4	4	4	4	4	4	4	4	4	4	4	1	2	2	3	2	3	3	3	3	2	3
1	3	3	2	1	1	1	2	3	3	3	3	3	4	4	4	3	3	3	4	4	4	4	4	4	4	4	4	4	4	1	2	3	3	2	3	3	3	3	2	3
1	3	2	2	1	1	2	3	3	3	3	3	3	4	4	4	3	3	3	4	4	4	4	4	4	4	4	4	4	4	1	2	3	3	2	3	3	3	3	2	3
2	3	2	2	1	1	2	3	3	3	3	3	3	4	4	4	3	3	3	4	4	4	4	4	4	4	4	4	4	4	1	2	3	3	2	3	3	3	3	2	3
1	2	3	2	1	1	2	2	3	3	3	3	3	4	4	4	3	3	3	4	4	4	4	4	4	4	4	4	4	4	1	2	3	3	2	3	3	3	3	2	3
1	3	2	1	1	1	2	2	3	3	3	3	3	4	4	4	3	3	3	4	5	4	4	4	4	4	4	4	4	4	1	2	3	3	2	3	3	3	3	2	3
1	1	2	1	1	1	1	1	3	3	3	3	3	4	4	4	3	3	3	4	5	4	4	4	4	4	4	4	4	4	1	2	3	3	2	3	3	3	3	2	3
2	3	2	3	1	1	2	4	3	3	3	3	3	4	4	4	4	3	3	4	5	4	4	4	4	4	4	4	4	4	1	2	3	3	2	3	3	3	3	3	3
1	4	2	4	1	1	6	6	3	3	3	3	3	4	4	4	4	3	3	4	5	4	4	5	4	4	4	4	5	4	1	2	3	3	2	3	3	3	3	3	3
1	2	2	1	1	1	1	1	3	3	3	3	3	4	4	4	4	3	3	4	5	4	4	5	4	4	4	4	5	4	1	2	3	3	2	3	3	3	3	3	3
1	3	2	2	1	1	3	3	3	3	3	3	3	4	4	4	4	3	3	4	5	4	4	5	4	4	5	5	5	4	1	2	3	3	2	3	3	3	3	3	3
2	3	3	3	2	1	2	2	3	3	3	3	3	4	4	4	4	3	3	4	5	4	4	5	5	5	5	5	5	4	1	2	3	3	2	3	3	3	3	3	3
2	2	2	2	1	1	1	1	3	3	3	3	3	4	4	4	4	3	3	4	5	4	4	5	5	5	5	5	5	4	1	2	3	3	2	3	3	3	3	3	3
1	3	2	2	1	1	2	2	3	3	3	3	3	4	4	4	4	3	3	4	5	4	4	5	5	5	5	5	5	5	1	2	3	3	2	3	3	3	3	3	3
1	4	2	2	2	1	3	5	3	3	3	3	3	4	4	4	4	3	3	4	5	4	4	5	5	5	5	5	5	5	1	2	3	3	2	3	3	3	3	3	3
1	3	2	1	1	1	1	3	3	3	3	3	3	4	4	4	4	3	3	4	5	4	4	5	5	5	5	5	5	5	1	2	3	3	2	3	3	3	3	3	3
2	4	2	3	1	1	6	6	3	3	3	3	3	4	4	4	4	3	3	4	5	4	4	5	5	5	5	5	5	5	1	2	3	3	2	3	3	3	3	3	3
2	3	2	1	1	1	2	4	3	3	3	3	3	4	4	4	4	3	3	4	5	4	4	5	5	5	5	5	5	5	1	2	3	3	2	3	3	3	3	3	3
1	3	2	1	1	1	1	1	3	3	3	3	3	4	4	4	4	3	3	4	5	4	5	5	5	5	5	5	5	5	1	2	3	3	2	3	3	3	3	3	3
1	3	3	2	1	1	2	4	3	3	3	3	3	4	4	4	4	3	3	4	5	5	5	5	5	5	5	5	5	5	2	2	3	3	2	3	3	3	3	3	3
2	2	2	1	1	1	1	2	3	3	3	3	3	4	4	4	4	3	3	4	5	5	5	5	5	5	5	5	5	5	2	2	3	3	2	3	3	3	3	3	3
2	4	2	2	1	1	4	5	3	3	3	3	3	4	4	4	4	3	3	5	5	5	5	5	5	5	5	5	5	5	2	2	3	3	2	3	3	3	3	3	3
2	1	2	1	1	1	1	1	3	3	3	3	3	4	4	4	4	3	3	5	5	5	5	5	5	5	5	5	5	5	2	2	3	3	2	3	3	3	3	3	3
2	2	2	2	1	1	2	3	3	3	3	3	3	4	4	4	4	3	3	5	5	5	5	5	5	5	5	5	5	5	2	2	3	3	2	3	3	3	3	3	3
2	4	2	2	2	1	3	5	3	3	3	3	3	4	4	4	4	3	3	5	5	5	5	5	5	5	5	5	5	5	2	2	3	3	2	3	3	3	3	3	3
2	2	2	1	1	1	2	3	3	3	3	3	3	4	4	4	4	3	3	5	5	5	5	5	5	5	5	5	5	5	2	2	3	3	2	3	3	3	3	3	3
2	2	2	1	1	1	1	1	3	3	3	4	3	4	4	4	4	3	3	5	5	5	5	5	5	5	5	5	5	5	2	2	3	3	2	3	3	3	3	3	3
1	3	3	3	1	1	1	3	3	3	3	4	3	4	4	4	4	3	3	5	5	5	5	5	5	5	5	5	5	5	2	2	3	3	3	3	3	3	3	3	3
2	2	2	3	1	1	1	1	3	3	3	4	3	4	4	4	4	3	3	5	5	5	5	5	5	5	5	5	5	5	2	3	3	3	3	3	3	3	3	3	3
1	2	3	2	1	1	1	1	3	3	3	4	3	4	4	4	4	3	3	5	5	5	5	5	5	5	5	5	5	5	2	3	3	3	3	3	3	3	3	3	3
1	2	2	2	1	1	1	2	3	3	3	4	3	4	4	4	4	3	3	5	5	5	5	5	5	5	5	5	5	5	2	3	3	3	3	3	3	3	3	3	3
1	3	2	2	1	1	3	3	3	3	3	4	3	4	4	4	4	3	3	5	5	5	5	5	5	5	5	5	5	5	2	3	3	3	3	4	3	3	3	3	3
1	2	2	1	1	1	1	1	3	3	3	4	4	4	4	4	4	3	3	5	5	5	5	5	5	5	5	5	5	5	2	3	3	3	3	4	3	3	3	3	3
1	3	2	1	1	1	3	3	3	3	3	4	4	4	4	4	4	3	4	5	5	5	5	5	5	5	5	5	5	5	2	3	3	3	3	4	4	3	3	3	3
2	3	2	3	1	1	2	2	3	3	3	4	4	4	4	4	4	3	4	5	5	5	5	5	5	5	5	5	5	5	2	3	3	3	3	4	4	3	3	3	3
1	3	2	2	1	1	1	3	3	3	3	4	4	4	4	4	4	3	4	5	5	5	5	5	5	5	5	5	5	5	2	3	3	3	3	4	4	4	3	3	3
1	2	2	2	1	1	2	2	3	3	3	4	4	4	4	4	4	3	4	5	5	5	5	5	5	5	5	5	5	5	2	3	3	3	3	4	4	4	3	3	3
2	3	3	1	1	1	3	4	3	3	3	4	4	4	4	4	4	3	4	5	5	5	5	5	5	5	5	5	5	5	2	3	3	3	3	4	4	4	3	3	3
1	2	2	4	1	1	2	2	3	3	3	4	4	4	4	4	4	4	4	5	5	5	5	5	5	5	5	5	5	5	2	3	3	3	3	4	4	4	4	3	3
2	2	3	2	1	1	1	1	3	3	3	4	4	4	4	4	4	4	4	5	5	5	5	5	5	5	5	5	5	5	2	3	3	3	3	4	4	4	4	3	3
1	3	2	2	1	1	2	3	3	4	3	4	4	4	4	4	4	4	4	5	5	5	5	5	5	5	5	5	5	5	2	3	3	3	4	4	4	4	4	3	3
1	4	2	2	1	1	2	5	3	4	4	4	4	4	5	4	4	4	4	5	5	5	5	5	5	5	5	5	5	5	2	3	3	3	4	4	4	4	4	3	3
2	3	3	2	1	1	2	4	3	4	4	4	4	4	5	4	4	4	4	5	5	5	5	5	5	5	5	5	5	5	2	3	3	4	4	4	4	4	4	3	3
2	3	2	1	1	1	1	2	3	4	4	4	4	4	5	4	4	4	4	5	5	5	5	5	5	5	5	5	5	5	2	3	3	4	4	4	4	4	4	3	3
2	2	2	2	1	1	2	3	3	4	4	4	4	4	5	4	4	4	4	5	5	5	5	5	5	5	5	5	5	5	2	3	3	4	4	4	4	4	4	3	3
2	2	2	1	1	1	1	2	3	4	4	4	4	4	5	4	4	4	4	5	5	5	5	5	5	5	5	5	5	5	2	3	3	4	4	4	4	4	4	3	3
2	3	2	2	1	1	1	3	3	4	4	4	4	4	5	4	4	4	4	5	5	5	5	5	5	5	5	5	5	5	3	3	3	4	4	4	5	4	4	3	3
1	2	2	2	1	1	2	2	3	4	4	4	4	5	5	4	4	4	4	5	5	5	5	5	5	5	5	5	5	5	3	3	3	4	4	4	5	4	4	3	3
2	1	2	1	1	1	1	1	4	4	4	4	4	5	5	5	4	4	4	5	5	5	5	5	5	5	5	5	5	5	3	3	4	4	4	4	5	4	4	3	3
2	1	2	1	1	1	1	1	4	4	4	4	4	5	5	5	4	4	4	5	5	5	5	5	5	5	5	5	5	5	3	3	4	4	4	4	5	4	4	4	4
1	4	3	2	2	1	3	5	4	4	4	4	4	5	5	5	4	4	4	5	5	5	5	5	5	5	5	5	5	5	3	4	4	4	4	4	5	4	4	4	4
1	1	2	1	1	1	1	1	4	4	4	4	4	5	5	5	4	4	4	5	5	5	5	5	5	5	5	5	5	5	4	4	4	4	4	4	5	4	4	4	4
2	3	2	2	3	1	4	4	4	4	4	4	4	5	5	5	4	4	4	5	5	5	5	5	5	5	5	5	5	5	4	4	4	4	4	4	5	4	4	4	4
1	2	2	2	2	1	1	1	4	4	4	4	4	5	5	5	4	4	4	5	5	5	5	5	5	5	5	5	5	5	4	4	4	4	4	4	5	4	4	4	4
2	2	2	2	3	1	2	3	4	4	4	5	4	5	5	5	4	4	4	5	5	5	5	5	5	5	5	5	5	5	5	4	4	4	5	5	5	4	4	4	4
1	2	3	1	1	1	2	2	4	4	4	5	4	5	5	5	4	4	4	5	5	5	5	5	5	5	5	5	5	5	5	4	4	4	5	5	5	4	4	4	4
1	3	3	1	1	1	1	2	4	5	5	5	5	5	5	5	4	4	4	5	5	5	5	5	5	5	5	5	5	5	5	5	4	4	5	5	5	4	4	4	4
1	4	3	2	2	1	2	5	4	5	5	5	5	5	5	5	5	4	5	5	5	5	5	5	5	5	5	5	5	5	5	5	5	4	5	5	5	4	5	5	4
1	4	2	2	2	1	2	3	5	5	5	5	5	5	5	5	5	5	5	5	5	5	5	5	5	5	5	5	5	5	5	5	5	5	5	5	5	5	5	5	5
1	4	2	2	2	1	3	3	5	5	5	5	5	5	5	5	5	5	5	5	5	5	5	5	5	5	5	5	5	5	5	5	5	5	5	5	5	5	5	5	5
2	1	2	1	1	1	1	1	5	5	5	5	5	5	5	5	5	5	5	5	5	5	5	5	5	5	5	5	5	5	5	5	5	5	5	5	5	5	5	5	5
Nurses	n=217
Part 1								Part 2											Part 3											Part 4
1.Gender	2.Age	3.Education	4.Murital Status	4.1 Number of children	5.Specialty	6.Years of service in the same hospital	7.Years of total work experience	1.1	1.2	1.3	1.4	1.5	1.6	1.7	1.8	1.9	1.10	1.11	2.1	2.2	2.3	2.4	2.5	2.6	2.7	2.8	2.9	2.10	2.11	3.1	3.2	3.3	3.4	3.5	3.6	3.7	3.8	3.9	3.10	3.11
1	4	3	2	2	2	3	6	1	1	1	1	1	1	1	1	1	1	1	1	1	1	1	1	2	2	2	1	2	1	1	1	1	1	1	1	1	1	1	1	1
2	3	2	3	1	2	4	5	1	1	1	1	1	2	2	1	1	2	1	1	2	1	1	2	2	2	2	1	2	1	1	1	1	1	1	1	1	1	1	1	1
2	3	2	2	2	2	4	6	1	1	1	1	1	2	2	1	1	2	1	1	2	1	1	2	2	3	2	1	2	1	1	1	1	1	1	1	1	1	1	1	1
2	2	3	1	1	2	2	2	1	1	1	1	1	2	2	1	1	2	1	1	2	1	2	2	2	3	2	2	2	2	1	1	1	1	1	1	1	1	1	1	1
2	3	2	2	1	2	1	3	1	1	1	1	1	2	2	2	1	2	1	2	2	1	2	2	3	3	2	2	2	2	1	1	1	1	1	1	1	1	1	1	1
2	2	2	1	1	2	1	1	1	1	1	1	1	2	2	2	1	2	1	2	2	1	2	2	3	3	2	2	2	2	1	1	1	1	1	1	1	1	1	1	1
2	3	2	2	1	2	4	4	1	1	1	1	1	2	2	2	1	2	1	2	2	1	2	2	3	3	2	2	3	2	1	1	1	1	1	1	1	1	1	1	1
2	3	2	1	1	2	2	2	1	1	1	1	1	2	2	2	1	2	1	2	2	2	2	2	3	3	2	3	3	2	1	1	1	1	1	1	1	1	1	1	1
2	3	2	2	1	2	2	3	1	1	1	1	1	2	2	2	1	2	1	2	2	2	2	3	3	3	2	3	3	2	1	1	1	1	1	1	1	2	1	1	1
2	3	2	2	1	2	3	4	1	1	1	1	1	2	2	2	1	2	1	2	2	2	2	3	3	3	2	3	3	2	1	1	1	1	1	2	2	2	1	1	1
2	3	2	2	1	2	3	3	1	1	1	1	1	2	2	2	2	2	1	2	2	2	2	3	3	3	3	3	3	2	1	1	1	1	1	2	2	2	1	1	1
2	2	2	1	1	2	2	2	1	1	1	2	1	2	2	2	2	2	1	2	2	2	2	3	3	3	3	3	3	2	1	1	1	1	1	2	2	2	1	1	1
2	3	2	2	2	2	3	3	2	1	1	2	2	2	2	2	2	2	1	2	2	2	3	3	3	3	3	3	3	2	1	1	1	1	1	2	2	2	2	1	1
2	2	2	2	1	2	1	2	2	1	1	2	2	2	2	2	2	2	1	2	2	2	3	3	3	3	3	3	3	2	1	1	1	1	1	2	2	2	2	1	1
1	3	1	2	1	2	1	5	2	2	1	2	2	2	2	2	2	2	1	2	2	2	3	3	3	3	3	3	3	2	1	1	1	1	1	2	2	2	2	1	1
1	2	2	2	1	2	2	3	2	2	1	2	2	2	2	2	2	2	1	2	3	2	3	3	3	3	3	3	3	2	1	1	1	1	1	2	2	2	2	1	1
1	1	2	2	1	2	1	1	2	2	1	2	2	2	2	2	2	2	1	2	3	2	3	3	3	3	3	3	3	3	1	1	1	1	1	2	2	2	2	1	1
2	2	2	2	1	2	2	2	2	2	1	2	2	2	2	2	2	2	1	2	3	2	3	3	3	3	3	3	3	3	1	1	1	1	1	2	2	2	2	1	1
2	1	2	1	1	2	1	1	2	2	1	2	2	2	2	3	2	2	2	2	3	3	3	3	3	3	3	3	3	3	1	1	1	1	1	2	2	2	2	1	1
2	3	2	2	1	2	4	5	2	2	1	2	2	2	2	3	2	2	2	2	3	3	3	3	3	3	3	3	3	3	1	1	1	1	1	2	2	2	2	1	1
2	2	2	1	1	2	2	3	2	2	1	2	2	2	2	3	2	2	2	3	3	3	3	3	3	3	3	3	3	3	1	1	1	1	1	2	2	2	2	1	1
2	4	1	2	1	2	5	5	2	2	1	2	2	3	2	3	2	2	2	3	3	3	3	3	3	3	3	3	3	3	1	1	1	1	1	2	2	2	2	1	1
1	2	2	3	1	2	2	2	2	2	1	2	2	3	2	3	2	2	2	3	3	3	3	3	3	3	3	3	3	3	1	1	1	1	1	2	2	2	2	1	1
2	1	2	1	1	2	1	1	2	2	1	2	2	3	3	3	2	2	2	3	3	3	3	3	3	3	3	3	3	3	1	1	1	1	1	2	2	2	2	1	1
1	2	2	1	1	2	2	2	2	2	1	2	2	3	3	3	2	2	2	3	3	3	3	3	3	3	3	3	3	3	1	1	1	1	1	2	2	2	2	1	1
2	4	1	2	2	2	6	6	2	2	1	2	2	3	3	3	2	2	2	3	3	3	3	3	3	3	4	3	3	3	1	1	1	1	1	2	2	2	2	1	1
2	2	2	1	1	2	2	2	2	2	1	2	2	3	3	3	2	2	2	3	3	3	3	3	3	3	4	3	3	3	1	1	1	1	1	2	2	2	2	1	1
1	4	2	2	3	2	3	4	2	2	1	2	2	3	3	3	2	2	2	3	3	3	3	3	3	3	4	3	3	3	1	1	1	2	1	2	2	2	2	1	1
2	3	2	3	2	2	2	4	2	2	1	2	2	3	3	3	2	2	2	3	3	3	3	3	3	3	4	3	3	3	1	1	1	2	1	2	2	2	2	1	1
2	3	2	2	2	2	2	4	2	2	1	2	2	3	3	3	2	2	2	3	3	3	3	3	4	3	4	3	3	3	1	1	1	2	1	2	2	2	2	1	1
2	3	2	4	1	2	2	3	2	2	1	2	2	3	3	3	2	2	2	3	3	3	3	3	4	3	4	3	4	3	1	1	1	2	1	2	2	2	2	1	1
2	3	3	2	1	2	2	4	2	2	1	2	2	3	3	3	2	2	2	3	3	3	3	3	4	4	4	3	4	3	1	1	1	2	1	2	2	2	2	1	1
2	4	2	2	1	2	4	6	2	2	1	2	2	3	3	3	2	2	2	3	3	3	3	3	4	4	4	4	4	3	1	1	1	2	1	2	2	2	2	1	1
2	2	2	1	1	2	2	3	2	2	1	2	2	3	3	3	2	2	2	3	3	3	3	3	4	4	4	4	4	3	1	1	1	2	1	2	2	2	2	1	1
2	3	3	2	1	2	4	4	2	2	2	2	2	3	3	3	2	2	2	3	3	3	3	3	4	4	4	4	4	3	1	1	1	2	1	2	2	2	2	1	1
2	4	2	2	2	2	5	5	2	2	2	2	2	3	3	3	2	2	2	3	3	3	3	3	4	4	4	4	4	3	1	1	1	2	1	2	2	2	2	1	1
2	3	1	4	1	2	6	6	2	2	2	2	2	3	3	3	2	2	2	3	3	3	3	3	4	4	4	4	4	3	1	1	1	2	1	2	2	3	2	1	1
2	1	1	1	1	2	1	1	2	2	2	2	2	3	3	3	2	2	2	3	3	3	3	3	4	4	4	4	4	3	1	1	1	2	1	2	2	3	2	1	1
2	4	2	2	1	2	6	6	2	2	2	2	2	3	3	3	2	2	2	3	3	3	3	3	4	4	4	4	4	3	1	1	1	2	1	2	2	3	2	1	1
2	3	1	2	1	2	6	6	2	2	2	2	2	3	3	3	2	2	2	4	3	3	3	3	4	4	4	4	4	3	1	1	1	2	1	2	2	3	2	1	1
2	1	2	1	1	2	1	1	2	2	2	2	2	3	3	3	2	3	2	4	3	3	3	3	4	4	4	4	4	3	1	1	1	2	1	2	2	3	2	1	1
2	3	2	3	1	2	1	4	2	2	2	2	2	3	3	3	2	3	2	4	4	3	3	3	4	4	4	4	4	4	1	1	1	2	1	2	2	3	2	1	1
2	1	2	1	1	2	1	2	2	2	2	2	2	3	3	3	2	3	2	4	4	3	3	3	4	4	4	4	4	4	1	1	1	2	1	2	2	3	2	1	1
2	3	2	2	1	2	6	6	2	2	2	2	2	3	3	3	2	3	2	4	4	3	3	3	4	4	4	4	4	4	1	1	1	2	1	2	2	3	2	1	1
1	4	2	2	2	2	5	5	2	2	2	2	2	3	3	3	2	3	2	4	4	3	3	3	4	4	4	4	4	4	1	1	1	2	1	2	2	3	2	1	1
1	5	2	2	1	2	6	6	2	2	2	2	2	3	3	3	2	3	2	4	4	3	3	4	4	4	4	4	4	4	1	1	1	2	1	2	3	3	2	1	1
2	3	1	3	1	2	3	4	2	2	2	2	2	3	3	3	2	3	2	4	4	3	3	4	4	4	4	4	4	4	1	1	1	2	1	2	3	3	2	1	1
2	3	4	2	2	2	3	3	2	2	2	2	2	3	3	3	3	3	2	4	4	3	4	4	4	4	4	4	4	4	1	1	1	2	1	3	3	3	2	1	2
1	4	2	2	3	2	6	6	2	2	2	2	2	3	3	3	3	3	2	4	4	3	4	4	4	4	4	4	4	4	1	1	1	2	1	3	3	3	2	1	2
2	2	2	3	2	2	2	2	2	2	2	2	2	3	3	3	3	3	2	4	4	3	4	4	4	4	4	4	4	4	1	1	1	2	1	3	3	3	2	1	2
1	3	2	2	2	2	2	3	2	2	2	2	2	3	3	3	3	3	2	4	4	3	4	4	4	4	4	4	4	4	1	1	1	2	1	3	3	3	2	1	2
1	3	2	2	1	2	4	4	2	2	2	2	2	3	3	3	3	3	2	4	4	3	4	4	4	4	4	4	4	4	1	1	1	2	1	3	3	3	2	1	2
1	2	3	1	1	2	1	2	2	2	2	2	2	3	3	3	3	3	2	4	4	4	4	4	4	4	4	4	4	4	1	1	1	2	1	3	3	3	2	1	2
1	4	3	2	2	2	5	5	2	2	2	2	2	3	3	3	3	3	2	4	4	4	4	4	4	4	4	4	4	4	1	1	1	2	1	3	3	3	2	1	2
2	2	2	1	1	2	3	3	2	2	2	2	2	3	3	3	3	3	3	4	4	4	4	4	4	4	4	4	4	4	1	1	1	2	1	3	3	3	2	1	2
1	3	2	2	2	2	6	6	2	2	2	2	2	3	3	3	3	3	3	4	4	4	4	4	4	4	4	4	4	4	1	1	1	2	1	3	3	3	2	1	2
2	3	2	2	2	2	4	5	2	2	2	2	2	3	3	3	3	3	3	4	4	4	4	4	4	4	4	4	4	4	1	1	2	2	1	3	3	3	2	1	2
2	2	1	1	1	2	2	4	2	2	2	2	2	3	3	3	3	3	3	4	4	4	4	4	4	4	4	4	4	4	1	1	2	2	1	3	3	3	2	1	2
2	3	2	2	1	2	5	6	2	2	2	2	2	3	3	3	3	3	3	4	4	4	4	4	4	4	4	4	4	4	1	1	2	2	1	3	3	3	2	1	2
2	2	2	1	1	2	1	1	2	2	2	2	2	3	3	3	3	3	3	4	4	4	4	4	4	4	4	4	4	4	1	1	2	2	1	3	3	3	2	1	2
1	3	2	2	1	2	4	6	2	2	2	2	2	3	3	3	3	3	3	4	4	4	4	4	4	4	4	4	4	4	1	1	2	2	1	3	3	3	3	1	2
2	3	1	2	2	2	6	6	2	2	2	2	2	3	3	3	3	3	3	4	4	4	4	4	4	4	4	4	4	4	1	1	2	2	1	3	3	3	3	1	2
2	3	2	1	1	2	4	5	2	2	2	2	2	3	3	3	3	3	3	4	4	4	4	4	4	4	4	4	4	4	1	1	2	2	1	3	3	3	3	1	2
2	3	2	3	1	2	4	5	2	2	2	2	2	3	3	3	3	3	3	4	4	4	4	4	4	4	4	4	4	4	1	1	2	2	1	3	3	3	3	1	2
2	2	1	2	1	2	2	6	2	2	2	2	2	3	3	3	3	3	3	4	4	4	4	4	4	4	4	4	4	4	1	1	2	2	1	3	3	3	3	1	2
2	2	2	1	1	2	1	1	2	2	2	2	2	3	3	3	3	3	3	4	4	4	4	4	4	4	4	4	4	4	1	1	2	2	1	3	3	3	3	1	2
1	2	2	1	1	2	2	2	2	2	2	2	2	3	3	3	3	3	3	4	4	4	4	4	4	4	4	4	4	4	1	1	2	2	1	3	3	3	3	1	2
2	2	1	3	1	2	4	4	2	2	2	2	2	3	3	3	3	3	3	4	4	4	4	4	4	4	4	4	4	4	1	1	2	2	1	3	3	3	3	1	2
2	3	2	3	1	2	6	6	2	2	2	2	2	3	3	3	3	3	3	4	4	4	4	4	4	4	4	4	4	4	1	1	2	2	1	3	3	3	3	1	2
1	3	2	3	2	2	5	5	2	2	2	2	3	3	3	3	3	3	3	4	4	4	4	4	4	4	4	4	4	4	1	1	2	2	1	3	3	3	3	1	2
1	4	1	2	1	2	6	6	2	3	2	2	3	3	3	3	3	3	3	4	4	4	4	4	4	4	4	4	4	4	1	1	2	2	1	3	3	3	3	1	2
2	3	1	2	2	2	4	4	2	3	2	2	3	3	3	3	3	3	3	4	4	4	4	4	4	4	4	4	4	4	1	1	2	2	1	3	3	3	3	1	2
1	2	2	2	1	2	4	4	2	3	2	3	3	3	3	3	3	3	3	4	4	4	4	4	4	4	4	4	4	4	1	1	2	2	1	3	3	3	3	1	2
2	3	2	2	1	2	4	4	2	3	2	3	3	3	3	3	3	3	3	4	4	4	4	4	4	4	4	4	4	4	1	1	2	2	1	3	3	3	3	1	2
2	2	3	1	1	2	2	2	2	3	2	3	3	3	3	3	3	3	3	4	4	4	4	4	4	4	4	4	4	4	1	1	2	2	1	3	3	3	3	1	2
2	1	2	2	1	2	1	1	2	3	2	3	3	3	3	3	3	3	3	4	4	4	4	4	4	4	4	4	4	4	1	1	2	2	1	3	3	3	3	1	2
2	3	2	2	1	2	1	1	2	3	2	3	3	3	3	3	3	3	3	4	4	4	4	4	4	4	4	4	4	4	1	1	2	2	1	3	3	3	3	1	2
2	2	3	2	2	2	1	2	2	3	2	3	3	3	3	3	3	3	3	4	4	4	4	4	4	4	4	4	4	4	1	1	2	2	1	3	3	3	3	1	2
2	4	2	3	1	2	2	5	2	3	2	3	3	3	3	3	3	3	3	4	4	4	4	4	4	4	4	4	4	4	1	1	2	2	1	3	3	3	3	1	2
2	3	3	2	1	2	1	5	2	3	2	3	3	3	3	3	3	3	3	4	4	4	4	4	4	4	4	4	4	4	1	1	2	2	1	3	3	3	3	1	2
1	2	2	2	1	2	1	1	2	3	2	3	3	3	4	3	3	3	3	4	4	4	4	4	4	4	4	4	4	4	1	2	2	2	1	3	3	3	3	1	2
2	3	2	2	1	2	1	1	2	3	2	3	3	3	4	3	3	3	3	4	4	4	4	4	4	4	4	4	4	4	1	2	2	2	1	3	3	3	3	1	2
2	2	3	1	1	2	1	2	2	3	2	3	3	3	4	3	3	3	3	4	4	4	4	4	4	4	4	4	4	4	1	2	2	2	1	3	3	3	3	1	2
2	2	2	2	1	2	2	2	2	3	2	3	3	3	4	3	3	3	3	4	4	4	4	4	4	4	4	4	4	4	1	2	2	2	1	3	3	3	3	2	2
1	2	3	3	1	2	2	2	2	3	2	3	3	3	4	3	3	3	3	4	4	4	4	4	4	4	4	4	4	4	1	2	2	2	1	3	3	3	3	2	2
2	2	2	1	1	2	2	2	2	3	2	3	3	3	4	3	3	3	3	4	4	4	4	4	4	4	4	4	4	4	1	2	2	2	1	3	3	3	3	2	2
2	3	2	2	1	2	4	5	2	3	2	3	3	3	4	3	3	3	3	4	4	4	4	4	4	4	4	4	4	4	1	2	2	2	1	3	3	3	3	2	2
2	1	1	1	1	2	1	1	2	3	2	3	3	3	4	4	3	3	3	4	4	4	4	4	4	4	4	4	4	4	1	2	2	2	1	3	3	3	3	2	2
2	2	2	1	1	2	1	2	2	3	2	3	3	3	4	4	3	3	3	4	4	4	4	4	4	4	4	4	4	4	1	2	2	2	1	3	3	3	3	2	2
2	3	3	2	1	2	3	3	2	3	2	3	3	3	4	4	3	3	3	4	4	4	4	4	4	4	4	4	4	4	1	2	2	3	1	3	3	3	3	2	2
2	2	2	2	1	2	2	2	2	3	2	3	3	3	4	4	3	3	3	4	4	4	4	4	4	4	4	4	4	4	1	2	2	3	1	3	3	3	3	2	2
2	3	2	2	1	2	3	3	2	3	2	3	3	4	4	4	3	3	3	4	4	4	4	4	4	4	4	4	4	4	1	2	2	3	1	3	3	3	3	2	2
2	1	2	1	1	2	1	1	2	3	2	3	3	4	4	4	3	3	3	4	4	4	4	4	4	4	4	4	4	4	1	2	2	3	1	3	3	3	3	2	2
2	3	3	2	2	2	3	3	2	3	2	3	3	4	4	4	3	3	3	4	4	4	4	4	4	4	4	4	4	4	1	2	2	3	1	3	3	3	3	2	2
2	2	2	2	1	2	2	2	2	3	3	3	3	4	4	4	3	3	3	4	4	4	4	4	4	4	4	4	4	4	1	2	2	3	1	3	3	3	3	2	2
2	2	2	2	1	2	2	3	2	3	3	3	3	4	4	4	3	3	3	4	4	4	4	4	4	4	4	4	4	4	1	2	2	3	1	3	3	3	3	2	2
2	3	2	2	1	2	4	5	2	3	3	3	3	4	4	4	3	3	3	4	4	4	4	4	4	4	4	4	4	4	1	2	2	3	1	3	3	3	3	2	2
2	2	2	2	1	2	4	4	2	3	3	3	3	4	4	4	3	3	3	4	4	4	4	4	4	4	4	4	4	4	1	2	2	3	1	3	3	3	3	2	2
2	4	2	2	1	2	3	4	2	3	3	3	3	4	4	4	3	3	3	4	4	4	4	4	4	4	4	4	4	4	1	2	2	3	1	3	3	3	3	2	2
2	3	2	2	1	2	3	3	2	3	3	3	3	4	4	4	3	3	3	4	4	4	4	4	4	4	4	4	4	4	1	2	2	3	2	3	3	3	3	2	2
2	1	2	2	1	2	1	1	2	3	3	3	3	4	4	4	3	3	3	4	4	4	4	4	4	4	4	4	4	4	1	2	2	3	2	3	3	3	3	2	2
2	2	2	1	2	2	3	4	2	3	3	3	3	4	4	4	3	3	3	4	4	4	4	4	4	4	4	4	4	4	1	2	2	3	2	3	3	3	3	2	2
2	2	3	3	2	2	1	2	2	3	3	3	3	4	4	4	3	3	3	4	4	4	4	4	4	4	4	4	4	4	1	2	2	3	2	3	3	3	3	2	2
1	1	2	1	1	2	2	2	3	3	3	3	3	4	4	4	3	3	3	4	4	4	4	4	4	4	4	4	4	4	1	2	2	3	2	3	3	3	3	2	2
1	3	2	2	1	2	2	3	3	3	3	3	3	4	4	4	3	3	3	4	4	4	4	4	4	4	5	4	4	4	1	2	2	3	2	3	3	3	3	2	2
1	2	1	2	1	2	1	2	3	3	3	3	3	4	4	4	3	3	3	4	4	4	4	4	4	4	5	4	4	4	1	2	2	3	2	3	3	3	3	2	2
2	4	2	2	3	2	6	6	3	3	3	3	3	4	4	4	3	3	3	4	4	4	4	4	4	4	5	4	4	4	1	2	2	3	2	3	3	3	3	2	2
2	4	2	2	2	2	6	6	3	3	3	3	3	4	4	4	3	3	3	4	4	4	4	4	4	4	5	4	4	4	1	2	2	3	2	3	3	3	3	2	2
2	3	2	2	1	2	2	5	3	3	3	3	3	4	4	4	3	3	3	4	4	4	4	4	4	4	5	4	4	4	1	2	2	3	2	3	3	3	3	2	2
2	2	2	2	2	2	4	4	3	3	3	3	3	4	4	4	3	3	3	4	5	4	4	4	4	4	5	4	4	4	1	2	2	3	2	3	3	3	3	2	2
2	3	2	2	1	2	4	4	3	3	3	3	3	4	4	4	3	3	3	4	5	4	4	4	4	4	5	4	5	4	1	2	2	3	2	3	3	3	3	2	2
2	3	3	2	1	2	4	4	3	3	3	3	3	4	4	4	3	3	3	4	5	4	4	4	5	4	5	4	5	4	1	2	2	3	2	3	3	3	3	2	2
2	2	1	2	1	2	2	3	3	3	3	3	3	4	4	4	3	3	3	4	5	4	4	4	5	4	5	4	5	4	1	2	2	3	2	3	3	3	3	2	2
2	3	2	2	1	2	4	4	3	3	3	3	3	4	4	4	4	3	3	4	5	4	4	4	5	4	5	4	5	4	1	2	2	3	2	3	3	3	3	2	2
2	2	2	1	1	2	2	2	3	3	3	3	3	4	4	4	4	3	3	4	5	4	4	4	5	4	5	4	5	4	1	2	2	3	2	3	3	3	3	2	2
2	2	1	2	1	2	1	3	3	3	3	3	3	4	4	4	4	3	3	4	5	4	4	4	5	4	5	4	5	4	1	2	2	3	2	3	3	3	3	2	2
2	2	2	3	1	2	2	2	3	3	3	3	3	4	4	4	4	3	3	4	5	4	4	4	5	4	5	4	5	4	1	2	2	3	2	3	3	3	3	2	2
2	3	2	2	3	2	5	5	3	3	3	3	3	4	4	4	4	3	3	4	5	4	4	4	5	4	5	4	5	4	1	2	2	3	2	3	3	3	3	2	2
1	1	2	1	1	2	1	1	3	3	3	3	3	4	4	4	4	3	3	4	5	4	4	4	5	5	5	4	5	4	1	2	2	3	2	3	3	3	3	2	2
2	2	2	1	1	2	2	2	3	3	3	3	3	4	4	4	4	3	3	4	5	4	4	4	5	5	5	4	5	4	1	2	2	3	2	3	3	3	3	2	2
1	2	1	4	1	2	2	2	3	3	3	3	3	4	4	4	4	3	3	4	5	4	4	4	5	5	5	4	5	4	1	2	2	3	2	3	3	3	3	2	2
2	3	2	2	1	2	3	4	3	3	3	3	3	4	4	4	4	3	3	4	5	4	4	4	5	5	5	4	5	4	1	2	2	3	2	3	3	3	3	2	2
2	1	2	4	1	2	1	1	3	3	3	3	3	4	4	4	4	3	3	5	5	4	4	4	5	5	5	4	5	4	1	2	2	3	2	3	3	3	3	2	2
2	2	3	2	1	2	2	3	3	3	3	3	3	4	4	4	4	3	3	5	5	4	4	4	5	5	5	4	5	4	1	2	2	3	2	3	3	3	3	2	2
1	2	2	2	1	2	1	1	3	3	3	3	3	4	4	4	4	3	3	5	5	4	4	4	5	5	5	4	5	4	1	2	2	3	2	3	3	3	3	2	2
2	3	2	2	1	2	3	4	3	3	3	3	3	4	4	4	4	3	3	5	5	4	4	4	5	5	5	4	5	4	1	2	2	3	2	3	3	3	3	2	2
2	3	1	4	1	2	5	6	3	3	3	3	3	4	4	4	4	4	3	5	5	4	4	4	5	5	5	5	5	4	1	2	2	3	2	3	3	3	3	2	2
2	2	2	1	1	2	4	4	3	3	3	3	3	4	4	4	4	4	3	5	5	4	4	4	5	5	5	5	5	4	1	2	3	3	2	3	3	3	3	2	2
2	3	2	2	1	2	2	4	3	3	3	3	3	4	4	4	4	4	3	5	5	4	4	4	5	5	5	5	5	4	1	2	3	3	2	3	3	3	3	2	2
1	3	2	3	2	2	4	4	3	3	3	3	3	4	4	4	4	4	3	5	5	4	4	4	5	5	5	5	5	4	1	2	3	3	2	3	3	3	3	2	2
2	4	2	2	2	2	5	6	3	3	3	3	3	4	4	4	4	4	3	5	5	4	4	4	5	5	5	5	5	4	1	2	3	3	2	3	3	3	3	2	2
2	3	1	2	2	2	6	6	3	3	3	3	3	4	4	4	4	4	3	5	5	4	4	4	5	5	5	5	5	4	1	2	3	3	2	3	3	3	3	2	2
2	4	2	2	1	2	6	6	3	3	3	3	3	4	4	4	4	4	3	5	5	4	4	4	5	5	5	5	5	4	1	2	3	3	2	3	3	3	3	2	2
2	3	2	2	2	2	4	4	3	3	3	3	3	4	4	4	4	4	3	5	5	4	4	4	5	5	5	5	5	5	1	2	3	3	2	3	3	3	3	2	2
2	3	2	2	1	2	6	6	3	3	3	3	3	4	4	4	4	4	3	5	5	4	4	4	5	5	5	5	5	5	1	2	3	3	2	3	3	3	3	2	2
2	3	2	2	1	2	6	6	3	3	3	3	3	4	4	4	4	4	3	5	5	5	4	5	5	5	5	5	5	5	1	2	3	3	2	3	3	3	3	2	2
2	3	2	1	1	2	3	3	3	3	3	3	3	4	4	4	4	4	3	5	5	5	4	5	5	5	5	5	5	5	1	2	3	3	2	3	3	3	3	2	2
2	3	3	2	1	2	4	4	3	3	3	3	3	4	4	4	4	4	3	5	5	5	4	5	5	5	5	5	5	5	1	2	3	3	2	3	3	3	3	2	2
1	3	2	2	1	2	1	1	3	3	3	3	3	4	4	4	4	4	3	5	5	5	4	5	5	5	5	5	5	5	1	2	3	3	2	3	3	3	3	2	2
2	3	3	2	2	2	5	5	3	3	3	3	3	4	4	4	4	4	3	5	5	5	5	5	5	5	5	5	5	5	1	2	3	3	2	3	3	3	3	2	2
2	2	2	1	1	2	1	2	3	3	3	3	3	4	4	4	4	4	4	5	5	5	5	5	5	5	5	5	5	5	1	2	3	3	2	3	3	3	3	2	2
2	3	2	2	1	2	3	4	3	3	3	3	3	4	4	4	4	4	4	5	5	5	5	5	5	5	5	5	5	5	1	2	3	3	2	3	3	3	3	2	2
2	4	2	2	2	2	5	6	3	3	3	3	4	4	4	4	4	4	4	5	5	5	5	5	5	5	5	5	5	5	1	2	3	3	2	3	3	3	3	2	2
1	3	2	2	1	2	4	6	3	3	3	4	4	4	4	4	4	4	4	5	5	5	5	5	5	5	5	5	5	5	1	2	3	3	2	3	3	3	3	2	2
2	3	2	2	2	2	4	5	3	3	3	4	4	4	4	4	4	4	4	5	5	5	5	5	5	5	5	5	5	5	1	2	3	3	2	3	3	3	3	2	2
2	3	2	2	1	2	4	4	3	3	3	4	4	4	4	4	4	4	4	5	5	5	5	5	5	5	5	5	5	5	1	2	3	3	2	3	3	3	3	2	2
2	2	2	1	1	2	2	2	3	3	3	4	4	4	4	4	4	4	4	5	5	5	5	5	5	5	5	5	5	5	2	2	3	3	2	3	3	3	3	2	2
2	4	2	2	2	2	6	6	3	3	3	4	4	4	4	4	4	4	4	5	5	5	5	5	5	5	5	5	5	5	2	2	3	3	2	3	3	3	3	2	2
2	3	3	2	2	2	2	4	3	3	3	4	4	4	4	4	4	4	4	5	5	5	5	5	5	5	5	5	5	5	2	2	3	3	2	3	3	3	3	3	2
2	2	2	1	1	2	1	1	3	3	3	4	4	4	4	4	4	4	4	5	5	5	5	5	5	5	5	5	5	5	2	2	3	3	2	3	3	3	3	3	2
2	2	2	1	1	2	2	2	3	3	3	4	4	4	4	4	4	4	4	5	5	5	5	5	5	5	5	5	5	5	2	2	3	3	2	3	3	3	3	3	2
2	1	2	1	1	2	1	1	3	3	3	4	4	4	4	4	4	4	4	5	5	5	5	5	5	5	5	5	5	5	2	3	3	3	2	3	3	3	3	3	2
2	3	2	2	1	2	3	4	3	3	3	4	4	4	4	4	4	4	4	5	5	5	5	5	5	5	5	5	5	5	2	3	3	3	2	3	3	3	3	3	2
2	4	2	2	2	2	6	6	3	3	3	4	4	4	4	4	4	4	4	5	5	5	5	5	5	5	5	5	5	5	2	3	3	3	2	3	3	3	3	3	2
2	3	2	2	1	2	2	3	3	3	3	4	4	4	4	4	4	4	4	5	5	5	5	5	5	5	5	5	5	5	2	3	3	3	2	3	3	3	3	3	2
2	2	2	1	1	2	2	2	3	3	3	4	4	4	4	4	4	4	4	5	5	5	5	5	5	5	5	5	5	5	2	3	3	3	2	3	3	3	3	3	2
1	2	1	2	1	2	2	3	3	3	3	4	4	4	4	4	4	4	4	5	5	5	5	5	5	5	5	5	5	5	2	3	3	3	2	3	3	3	3	3	2
2	3	2	2	2	2	4	4	3	3	3	4	4	4	4	4	4	4	4	5	5	5	5	5	5	5	5	5	5	5	2	3	3	3	2	3	3	3	3	3	2
1	2	1	1	1	2	1	1	3	3	3	4	4	4	4	4	4	4	4	5	5	5	5	5	5	5	5	5	5	5	2	3	3	3	3	3	3	3	3	3	2
2	3	2	3	1	2	4	4	3	3	3	4	4	4	4	4	4	4	4	5	5	5	5	5	5	5	5	5	5	5	2	3	3	3	3	3	3	3	3	3	3
2	2	2	2	1	2	2	3	3	3	3	4	4	4	4	4	4	4	4	5	5	5	5	5	5	5	5	5	5	5	2	3	3	3	3	3	3	4	3	3	3
2	2	2	2	1	2	2	2	3	4	3	4	4	4	4	4	4	4	4	5	5	5	5	5	5	5	5	5	5	5	2	3	3	3	3	3	3	4	3	3	3
2	3	2	3	1	2	4	5	3	4	3	4	4	4	4	4	4	4	4	5	5	5	5	5	5	5	5	5	5	5	2	3	3	3	3	3	3	4	3	3	3
2	2	2	2	1	2	1	4	3	4	3	4	4	4	4	4	4	4	4	5	5	5	5	5	5	5	5	5	5	5	2	3	3	3	3	3	3	4	3	3	3
2	3	1	2	2	2	4	4	3	4	4	4	4	4	4	4	4	4	4	5	5	5	5	5	5	5	5	5	5	5	2	3	3	3	3	3	3	4	3	3	3
2	3	2	2	1	2	3	5	3	4	4	4	4	4	5	4	4	4	4	5	5	5	5	5	5	5	5	5	5	5	2	3	3	3	3	3	3	4	3	3	3
1	3	2	1	1	2	6	6	3	4	4	4	4	4	5	4	4	4	4	5	5	5	5	5	5	5	5	5	5	5	2	3	3	3	3	3	3	4	3	3	3
1	4	1	2	2	2	5	6	3	4	4	4	4	4	5	4	4	4	4	5	5	5	5	5	5	5	5	5	5	5	2	3	3	3	3	3	3	4	3	3	3
1	2	3	2	1	2	2	3	3	4	4	4	4	4	5	4	4	4	4	5	5	5	5	5	5	5	5	5	5	5	2	3	3	3	3	3	4	4	3	3	3
2	1	2	1	1	2	1	1	3	4	4	4	4	4	5	4	4	4	4	5	5	5	5	5	5	5	5	5	5	5	2	3	3	3	3	3	4	4	3	3	3
2	2	2	1	1	2	2	4	3	4	4	4	4	4	5	4	4	4	4	5	5	5	5	5	5	5	5	5	5	5	2	3	3	3	3	3	4	4	3	3	3
2	2	2	4	2	2	1	2	3	4	4	4	4	4	5	4	4	4	4	5	5	5	5	5	5	5	5	5	5	5	2	3	3	3	3	3	4	4	3	3	3
2	2	2	3	1	2	2	2	3	4	4	4	4	4	5	4	4	4	4	5	5	5	5	5	5	5	5	5	5	5	2	3	3	3	3	3	4	4	3	3	3
2	1	1	1	1	2	1	1	3	4	4	4	4	4	5	4	4	4	4	5	5	5	5	5	5	5	5	5	5	5	2	3	3	3	3	4	4	4	3	3	3
2	2	2	1	1	2	1	1	3	4	4	4	4	4	5	4	4	4	4	5	5	5	5	5	5	5	5	5	5	5	2	3	3	3	3	4	4	4	3	3	3
1	2	2	2	1	2	1	1	3	4	4	4	4	4	5	5	4	4	4	5	5	5	5	5	5	5	5	5	5	5	2	3	3	3	3	4	4	4	3	3	3
1	3	2	2	2	2	3	3	3	4	4	4	4	4	5	5	4	4	4	5	5	5	5	5	5	5	5	5	5	5	2	3	3	3	3	4	4	4	3	3	3
2	3	2	2	2	2	4	4	4	4	4	4	4	4	5	5	4	4	4	5	5	5	5	5	5	5	5	5	5	5	2	3	3	3	3	4	4	4	3	3	3
2	2	2	1	1	2	2	2	4	4	4	4	4	4	5	5	4	4	4	5	5	5	5	5	5	5	5	5	5	5	2	3	3	3	3	4	4	4	3	3	3
2	2	2	2	1	2	2	2	4	4	4	4	4	4	5	5	4	4	4	5	5	5	5	5	5	5	5	5	5	5	2	3	3	3	3	4	4	4	4	3	3
2	2	2	2	1	2	2	2	4	4	4	4	4	4	5	5	5	4	4	5	5	5	5	5	5	5	5	5	5	5	2	3	3	3	3	4	4	4	4	3	3
2	3	2	3	1	2	2	4	4	4	4	4	4	4	5	5	5	4	4	5	5	5	5	5	5	5	5	5	5	5	2	3	3	3	3	4	4	4	4	3	3
2	4	2	2	2	2	3	5	4	4	4	4	4	4	5	5	5	4	4	5	5	5	5	5	5	5	5	5	5	5	2	3	3	3	3	4	4	4	4	3	4
2	3	3	2	1	2	1	2	4	4	4	4	4	4	5	5	5	4	4	5	5	5	5	5	5	5	5	5	5	5	2	3	3	3	3	4	4	4	4	4	4
2	2	2	2	1	2	3	3	4	4	4	4	4	4	5	5	5	4	4	5	5	5	5	5	5	5	5	5	5	5	2	3	3	3	3	4	4	4	4	4	4
1	3	2	2	1	2	6	6	4	4	4	4	4	5	5	5	5	4	4	5	5	5	5	5	5	5	5	5	5	5	2	3	3	3	3	4	4	4	4	4	4
1	3	2	1	1	2	2	3	4	4	4	4	4	5	5	5	5	4	4	5	5	5	5	5	5	5	5	5	5	5	2	3	3	4	4	4	4	4	4	4	4
2	3	2	2	2	2	2	3	4	4	4	4	4	5	5	5	5	4	4	5	5	5	5	5	5	5	5	5	5	5	2	3	3	4	4	4	4	4	4	4	4
2	2	2	2	2	2	2	3	4	4	4	4	4	5	5	5	5	4	4	5	5	5	5	5	5	5	5	5	5	5	2	3	3	4	4	4	4	4	4	4	4
2	2	2	1	1	2	2	2	4	4	4	4	4	5	5	5	5	4	4	5	5	5	5	5	5	5	5	5	5	5	2	3	3	4	4	4	4	4	4	4	4
2	2	2	1	1	2	2	2	4	4	4	4	4	5	5	5	5	5	4	5	5	5	5	5	5	5	5	5	5	5	2	3	3	4	4	4	4	4	4	4	4
2	4	2	2	2	2	3	5	4	4	4	4	4	5	5	5	5	5	4	5	5	5	5	5	5	5	5	5	5	5	2	3	3	4	4	4	4	4	4	4	4
2	2	1	2	1	2	3	4	4	4	4	4	4	5	5	5	5	5	4	5	5	5	5	5	5	5	5	5	5	5	2	3	3	4	4	4	4	4	4	4	4
2	3	2	2	1	2	3	4	4	4	4	4	4	5	5	5	5	5	4	5	5	5	5	5	5	5	5	5	5	5	2	3	3	4	4	4	4	4	4	4	4
2	2	2	2	1	2	1	3	4	4	4	4	4	5	5	5	5	5	4	5	5	5	5	5	5	5	5	5	5	5	2	3	3	4	4	4	4	4	4	4	4
2	3	2	3	2	2	3	4	4	4	4	4	4	5	5	5	5	5	5	5	5	5	5	5	5	5	5	5	5	5	2	3	3	4	4	4	4	4	4	4	4
2	2	3	3	1	2	2	2	4	4	4	4	4	5	5	5	5	5	5	5	5	5	5	5	5	5	5	5	5	5	2	3	3	4	4	4	4	4	4	4	4
2	3	1	1	1	2	5	5	4	4	4	4	4	5	5	5	5	5	5	5	5	5	5	5	5	5	5	5	5	5	3	3	3	4	4	4	4	4	4	4	4
2	3	2	1	1	2	6	6	4	4	4	4	4	5	5	5	5	5	5	5	5	5	5	5	5	5	5	5	5	5	3	3	3	4	4	4	4	4	4	4	4
2	2	2	1	1	2	3	3	4	4	4	4	4	5	5	5	5	5	5	5	5	5	5	5	5	5	5	5	5	5	3	3	3	4	4	4	4	4	4	4	4
1	2	2	2	1	2	1	2	4	4	4	4	5	5	5	5	5	5	5	5	5	5	5	5	5	5	5	5	5	5	3	4	4	4	4	4	5	4	4	4	4
1	3	2	1	2	2	1	3	4	4	4	4	5	5	5	5	5	5	5	5	5	5	5	5	5	5	5	5	5	5	3	4	4	4	4	4	5	4	4	4	4
2	1	2	3	1	2	1	1	4	4	5	4	5	5	5	5	5	5	5	5	5	5	5	5	5	5	5	5	5	5	3	4	4	4	4	4	5	4	4	4	4
2	1	2	1	1	2	1	1	4	4	5	4	5	5	5	5	5	5	5	5	5	5	5	5	5	5	5	5	5	5	3	4	4	4	4	4	5	4	4	4	4
2	3	2	2	1	2	3	5	4	4	5	5	5	5	5	5	5	5	5	5	5	5	5	5	5	5	5	5	5	5	3	4	4	4	4	4	5	4	4	4	4
2	3	2	1	1	2	2	6	4	4	5	5	5	5	5	5	5	5	5	5	5	5	5	5	5	5	5	5	5	5	3	4	4	4	4	5	5	5	4	4	4
2	1	2	1	1	2	1	1	4	4	5	5	5	5	5	5	5	5	5	5	5	5	5	5	5	5	5	5	5	5	3	4	4	4	4	5	5	5	4	4	4
2	1	2	2	1	2	1	1	4	4	5	5	5	5	5	5	5	5	5	5	5	5	5	5	5	5	5	5	5	5	3	4	4	4	4	5	5	5	4	4	4
2	3	2	2	2	2	5	5	5	4	5	5	5	5	5	5	5	5	5	5	5	5	5	5	5	5	5	5	5	5	3	4	4	4	4	5	5	5	4	4	4
2	2	3	2	1	2	2	3	5	5	5	5	5	5	5	5	5	5	5	5	5	5	5	5	5	5	5	5	5	5	3	4	4	4	4	5	5	5	5	4	4
2	2	3	2	1	2	2	2	5	5	5	5	5	5	5	5	5	5	5	5	5	5	5	5	5	5	5	5	5	5	4	4	4	4	5	5	5	5	5	5	5
2	2	2	2	2	2	2	3	5	5	5	5	5	5	5	5	5	5	5	5	5	5	5	5	5	5	5	5	5	5	4	4	4	4	5	5	5	5	5	5	5
2	2	2	1	1	2	2	4	5	5	5	5	5	5	5	5	5	5	5	5	5	5	5	5	5	5	5	5	5	5	4	4	4	4	5	5	5	5	5	5	5
2	3	1	2	1	2	1	6	5	5	5	5	5	5	5	5	5	5	5	5	5	5	5	5	5	5	5	5	5	5	4	4	4	5	5	5	5	5	5	5	5
1	2	2	3	1	2	4	4	5	5	5	5	5	5	5	5	5	5	5	5	5	5	5	5	5	5	5	5	5	5	5	5	4	5	5	5	5	5	5	5	5
2	2	2	1	2	2	4	4	5	5	5	5	5	5	5	5	5	5	5	5	5	5	5	5	5	5	5	5	5	5	5	5	4	5	5	5	5	5	5	5	5
2	2	2	2	2	2	2	2	5	5	5	5	5	5	5	5	5	5	5	5	5	5	5	5	5	5	5	5	5	5	5	5	5	5	5	5	5	5	5	5	5

## Sheet: Codification
CONDIFICATION
Part 1
1.Gender: Man:1, Woman:2.
2.Age: 20-30:1, 31-40:2, 41-50:3, 51-60:4, 61 and over:5
3.Education: Diploma:1, Degree:2, Master:3, PhD:4
4.Marital status: Unmarried:1, Married:2, Divorced:3, Other: 4.
4.1 Number of children: 0-2:1, 3-5:2, 5 and over:3.
5.Specialty: Doctor:1, Nurse:2.
6.6. Years of service in the same hospital: 0-5:1, 6-10:2, 11-15:3, 16-20:4, 21-25:5, 26 and over:6.
7. Years of total work experience: 0-5:1, 6-10:2, 11-15:3, 16-20:4, 21-25:5, 26 and over:6.
Part 2
1. 1. Assess the extent (scale 1-5) in which you work Hospital offers the following rewards
1.1.Salary: 1:None, 2:Little, 3:Enough, 4:Much, 5:Very much.
1.2.Job security feeling: 1:None, 2:Little, 3:Enough, 4:Much, 5:Very much.
1.3. Ability development (promotion): 1:None, 2:Little, 3:Enough, 4:Much, 5:Very much.
1.4. Autonomy/Feature initiative: 1:None, 2:Little, 3:Enough, 4:Much, 5:Very much.
1.5. Developing skill and knowledge: 1:None, 2:Little, 3:Enough, 4:Much, 5:Very much.
1.6. Good relationships with colleagues: 1:None, 2:Little, 3:Enough, 4:Much, 5:Very much.
1.7. Good relationships with the manager: 1:None, 2:Little, 3:Enough, 4:Much, 5:Very much.
1.8. Interested job object: 1:None, 2:Little, 3:Enough, 4:Much, 5:Very much.
1.9. Equal treatment: 1:None, 2:Little, 3:Enough, 4:Much, 5:Very much.
1.10. Good working conditions: 1:None, 2:Little, 3:Enough, 4:Much, 5:Very much.
1.11. Recognition and bit estimate: 1:None, 2:Little, 3:Enough, 4:Much, 5:Very much.
Part 3
2. Asses the following rewards depending on how (scale 1-5) are important to you
2.1. Salary: 1:None, 2:Little, 3:Enough, 4:Much, 5:Very much.
2.2. Job security feeling: 1:None, 2:Little, 3:Enough, 4:Much, 5:Very much.
2.3. Ability development (promotion): 1:None, 2:Little, 3:Enough, 4:Much, 5:Very much.
2.4. Autonomy/Feature initiative: 1:None, 2:Little, 3:Enough, 4:Much, 5:Very much.
2.5. Developing skills and knowledge: 1:None, 2:Little, 3:Enough, 4:Much, 5:Very much.
2.6. Good relationships with colleaques: 1:None, 2:Little, 3:Enough, 4:Much, 5:Very much.
2.7. Good relationships with manager: 1:None, 2:Little, 3:Enough, 4:Much, 5:Very much.
2.8. Interested job object: 1:None, 2:Little, 3:Enough, 4:Much, 5:Very much.
2.9. Equal treatment: 1:None, 2:Little, 3:Enough, 4:Much, 5:Very much.
2.10. Good working conditions: 1:None, 2:Little, 3:Enough, 4:Much, 5:Very much.
2.11. Recognition and bit estimate: 1:None, 2:Little, 3:Enough, 4:Much, 5:Very much.
Part 4
3. Assess the extent (scale 1-5) have changed (increased or decreased) your job rewards over the last 5 years
3.1. Salary: failing too much, have fallen slightly, neither have declined nor have grown, have slightly increased, have grown too.
3.2. Job security feeling: failing too much, have fallen slightly, neither have declined nor have grown, have slightly increased, have grown too.
3.3. Ability development (promotion): failing too much, have fallen slightly, neither have declined nor have grown, have slightly increased, have grown too.
3.4. Autonomy/Feature initiative: failing too much, have fallen slightly, neither have declined nor have grown, have slightly increased, have grown too.
3.5. Developing skills and knowledge: failing too much, have fallen slightly, neither have declined nor have grown, have slightly increased, have grown too.
3.6. Good relationships with colleaques: failing too much, have fallen slightly, neither have declined nor have grown, have slightly increased, have grown too.
3.7. Good relationships with manager: failing too much, have fallen slightly, neither have declined nor have grown, have slightly increased, have grown too.
3.8. Interested job object: failing too much, have fallen slightly, neither have declined nor have grown, have slightly increased, have grown too.
3.9. Equal treatment: failing too much, have fallen slightly, neither have declined nor have grown, have slightly increased, have grown too.
3.10. Good working conditions: failing too much, have fallen slightly, neither have declined nor have grown, have slightly increased, have grown too.
3.11. Recognition and bit estimate: failing too much, have fallen slightly, neither have declined nor have grown, have slightly increased, have grown too.
